# Supplementary material for: Dectin-1 as a Potential Inflammatory Biomarker for Metabolic Inflammation in Adipose Tissue of Individuals with Obesity
Source: Cells. 2022 Sep 15;11(18):2879. doi: 10.3390/cells11182879 (PMC9496833; doi:10.3390/cells11182879)
Supplement: Supplementary file 1 [file cells-11-02879-s001.zip]

Archive with 1 entries (1 files):
- cells-1860922-supplementary.pdf
